# Supplementary material for: Engineering of Optimized Hydrogel Formulations for Cartilage Repair
Source: Polymers (Basel). 2021 May 10;13(9):1526. doi: 10.3390/polym13091526 (PMC8126049; doi:10.3390/polym13091526)
Supplement: Supplementary file 1 [file polymers-13-01526-s001.zip]

Archive with 1 entries (1 files):
- polymers-1188483-supplementary.pdf
